# Supplementary material for: The Effects of Antiperspirant Aluminum Chlorohydrate on the Development of Antibiotic Resistance in Staphylococcus epidermidis
Source: Microorganisms. 2023 Apr 5;11(4):948. doi: 10.3390/microorganisms11040948 (PMC10146609; doi:10.3390/microorganisms11040948)
Supplement: Supplementary file 1 [file microorganisms-11-00948-s001.zip]

Archive with 1 entries (1 files):
- microorganisms-2266606-supplementary.pdf
